# Supplementary material for: Micro-homology intermediates: RecA’s transient sampling revealed at the single molecule level
Source: Nucleic Acids Res. 2021 Jan 21;49(3):1426–35. doi: 10.1093/nar/gkaa1258 (PMC7897476; doi:10.1093/nar/gkaa1258)
Supplement: gkaa1258_Supplemental_Files [file gkaa1258_supplemental_files.zip]

Archive with 2 entries (2 files):
- Movie S1.avi
- RecA_Recom_Supp_Info_R2.pdf
